# Supplementary material for: Sex Differences in Cancer Incidence Rates by Race and Ethnicity: Results from the Surveillance, Epidemiology, and End Results (SEER) Registry (2000–2019)
Source: Cancers (Basel). 2024 Feb 29;16(5):989. doi: 10.3390/cancers16050989 (PMC10930733; doi:10.3390/cancers16050989)
Supplement: Supplementary file 1 [file cancers-16-00989-s001.zip]

Archive with 1 entries (1 files):
- cancers-2864461-supplementary.pdf
